# Supplementary material for: Ectopic expression of the transcription factor ONECUT3 drives a complex karyotype in myelodysplastic syndromes
Source: J Clin Invest. 2024 Feb 22;134(8):e172468. doi: 10.1172/JCI172468 (PMC11014670; doi:10.1172/JCI172468)
Supplement: Supporting data values [file jci-134-172468-s184.xlsx]

## Sheet: Fig1D
Figure 1D
	Log (ONECUT3/ACTIN) RQ
Complex karyotype	2 Abnormal Karyotype	1 Abnormal Karyotype	Normal karyotype	Volunteer
0.576945	0.155499	-0.3139	1.16498	-1.03504
2.58122	1.14228	1.17152	1.0849	-0.80114
0.764045	0.609648	1.15786	1.0226	-1.39646
1.40724	0.922581	0.298235	1.02158	-1.27547
1.19077	1.09656	0.743965	1.01421	-0.61096
2.23482	1.33175	0.36064	1.00557	-1.34488
2.01237	0.612119	1.27761	0.996687	-1.21919
1.03868	1.04244	1.88254	0.983901	-0.19269
-0.06722	-0.24065	-0.78798	0.97898	-0.71538
1.2159	0.900846	0.04645	0.962406	-0.71548
1.15609	-0.35626	0.657476	0.957118	-1.06341
1.13561	0.941102	0.469502	0.956785	-1.33768
-0.13004	0.099498	0.213999	0.94317	-1.41807
0.585899	0.163848	0.116246	0.937177	-1.54962
1.57945	0.152422	0.355828	0.882258	-1.40765
3.2333	0.127237	-0.28946	0.842341	-0.8263
0.940832	2.2408	1.48721	0.835515	-1.25126
	0.352035	0.822639	0.828942	-1.49527
	-0.12936	-0.27075	0.805394	-1.86241
	-0.17074	0.442087	0.801121	-1.88307
	0.87223	-0.19067	0.794154	-1.95457
	0.77755	0.529716	0.766949	-1.41859
	2.13017	-0.7453	0.739631	-1.19669
	1.06172		0.737409	-2.69497
	0.853805		0.727524	-2.49364
	-0.90041		0.707382	-2.54483
	1.10171		0.6949	-1.78363
	0.7738		0.657859	-1.98564
	1.44637		0.652932	-1.94188
	2.35637		0.615717	-2.3602
	0.744782		0.583423	-2.16391
	0.812903		0.554845
			0.551712
			0.536751
			0.530835
			0.514151
			0.493806
			0.4825
			0.468354
			0.456899
			0.425093
			0.345922
			0.344814
			0.329419
			0.318893
			0.309423
			0.308939
			0.277353
			0.270581
			0.234392
			0.222691
			0.219921
			0.205203
			0.164742
			0.160939
			0.154629
			0.116966
			0.067702
			0.043309
			0.036505
			-0.03045
			-0.06175
			-0.07013
			-0.09906
			-0.10005
			-0.13813
			-0.155
			-0.18037
			-0.18936
			-0.19923
			-0.20838
			-0.21448
			-0.22623
			-0.2734
			-0.27573
			-0.32022
			-0.45576
			-0.49236
			-0.49911
			-0.50149
			-0.55624
			-0.57668
			-0.57837
			-0.68848
			-0.91695
			-1.33366
			-1.34131
			-1.34552
			-1.39546
			-1.65208
			-1.69346
			-1.92213
			-2.01092

## Sheet: Fig1F
Figure 1F
	MFI of ONECUT3
cd34cd38- complex	cd34cd38- 1-2 abnormal	cd34cd38- normal	cd34cd38- volunteer		cd34cd38+ complex	cd34cd38+ 1-2 abnormal	cd34cd38+ Normal karyotype	cd34cd38+ Volunteer
10092	8702	2053	3766		8962	5806	13537	4674
7092	225	8437	4541		13138	16223	9720	6629
26383	8947	4761	5025		23000	7392	6078	6677
13077	9472	8654	7038		7431	22645	8584	6096
14286	15501	2618	6088		12701	6398	11460	7538
19976	8884	2367	1045		21907	8777	7198	6768
	13987	6501	5023			16537	10681	6564
	5326	3843	5781			12886	3483	5669
			6352					5854
			6505					6534
			4117					5213
			4061					5238
			3322					2910
			6027					6476

## Sheet: Fig2C
Figure 2C
	Multinucleated cells (%)
	Tp53-WT MEF	-DOX (CTRL)	+DOX (Onecut3-OE)
		2.3	10.16
		2.5	7.5
		1.3	9
	Tp53-KO MEF	-DOX (CTRL)	+DOX (Onecut3-OE)
		7.2	25.6
		8.2	20.1
		8.6	12.5

## Sheet: Fig2D
Figure 2D
		chromosome number
	Tp53-WT MEF		Tp53-KO MEF
	-DOX (CTRL)	+DOX (Onecut3-OE)	-DOX (CTRL)	+DOX (Onecut3-OE)
	40	36	68	36
	31	23	152	40
	40	40	40	48
	31	44	40	13
	66	40	40	79
	80	24	40	30
	40	57	40	12
	72	6	40	43
	40	78	113	55
	40	9	40	59
	80	122	40	67
	40	20	70	39
	40	25	40	60
	40	16	40	36
	80	11	40	38
	40	57	40	39
	40	63	40	123
	40	68	80	37
	40	19	40	46
	80	7	40	101
	40	161	80	38
	80	39	80	153
	40	21	40	36
	40	35	40	51
	40	41	143	32
	40	60	40	127
	40	22	80	39
	38	6	75	48
	40	43	80	32
		61	80	22
		7	40	36
		37	40	38
		22	40	71
		40	64	49
		76	80	72
		40	80	41
		7	78	69
			80	62
			37	95
			71	88

## Sheet: Fig2E
Figure 2E
	mRNA level of TP53 and its target genes
	Tp53-WT MEF, -Dox (Ctrl)			Tp53-WT MEF, +Dox (Onecut3-OE)
mOC3	0.865439	1.08395	1.05061	21.0832	19.1582	17.9509
mP53	0.841944	1.10159	1.05647	2.87383	2.48354	2.68614
mCdkn1a	0.971237	0.971923	1.05684	3.19135	3.10605	2.82509
mBax	0.83	1.04	1.13	2.32	2.86	2.63
mPhld3	0.753756	0.720352	1.52589	1.88237	2.26822	1.8307
mPten	1.01739	0.976728	1.00588	2.49389	2.49151	2.49269
mZmat3	1.11142	1.09255	0.796024	1.85572	1.95905	1.85707
	Tp53-WT MEF, Ctrl-DMSO			Tp53-WT MEF, 5-FU
mOC3	1.00202	0.933482	1.06449	1.12775	1.22808	0.961142
mP53	1.04	1.03	0.93	1.43	1.47	1.34
mCdkn1a	1.08	1.02	0.91	5.23	5.28	5
mBax	1.04	1.03	0.94	2.01	2.14	1.49
mPhld3	0.95	1.05	0.99	4.04	3.36	3.68
mPten	1.11	0.95	0.94	2.73	2.83	2.73
mZmat3	1.06419	0.977616	0.958195	1.23574	0.860876	1.25694

## Sheet: Fig3A
Figure 3A
	Enrichment Ratio (OE vs. Control)
	mitotic sister chromatid segregation	4.30993
	mitotic nuclear division	3.68084
	chromosome segregation	3.19432
	mitotic cell cycle process	3.17181
	mitotic cell cycle phase transition	3.14045
	cell cycle phase transition	3.05787
	cell division	2.9782
	nuclear division	2.963
	mitotic cell cycle	2.95138
	organelle fission	2.82804

## Sheet: Fig3C
Figure 3C
			Incenp enrichment (TSS +755, % Input)
		Ctrl-IgG	Ctrl-FLAG	OE-IgG	OE--FLAG
		0.0039736	0.29962	0.676178	18.6793
		0.0018784	0.335419	0.380402	20.3701
		0.0010469	0.440904	0.242849	25.1283
			Cdca8 enrichment (TSS +4391, % Input)
		Ctrl-IgG	Ctrl-FLAG	OE-IgG	OE--FLAG
		0.76351	12.9244	4.17515	38.4616
		0.37913	8.42886	12.5856	45.0293
		1.00081	12.7037	4.60589	19.2015

## Sheet: Fig3D
Figure 3D
	log normalized oc3	log incenp RQ		log normalized oc3	log cdc8a RQ		log normalized oc3	log aurkb RQ		log normalized oc3	log birc5 RQ
	4.33514	0.554165		4.33514	0.927494		4.33514	-1.47927		4.33514	-0.26968
	2.25542	-0.06584		2.25542	-0.35913		2.25542	-0.8075		2.25542	-0.41701
	1.69803	-0.66398		1.69803	-1.70944		1.69803	-2.286		1.69803	-1.55184
	1.37114	0.558729		1.37114	-0.09533		1.37114	-0.49747		1.37114	0.011679
	1.20539	-0.62098		1.20539	-1.31713		1.20539	-1.39175		1.20539	-1.15578
	0.95572	-0.63904		0.95572	-1.74348		0.95572	-2.01123		0.95572	-1.80849
	0.915465	-1.13055		0.915465	-1.47745		0.915465	-2.71151		0.915465	-1.7163
	0.84356	-0.05219		0.84356	-0.56198		0.84356	-0.88969		0.84356	-0.51123
	0.827521	-0.32375		0.827521	-0.75694		0.827521	-1.0975		0.827521	-0.9122
	0.752028	-0.281		0.752028	-0.68105		0.752028	-0.85951		0.752028	-0.52357
	0.722001	-0.23648		0.722001	-0.81612		0.722001	-0.95445		0.722001	-0.53004
	0.709519	-0.79989		0.709519	-1.44804		0.709519	-1.77646		0.709519	-1.54593
	0.667551	-0.11326		0.667551	-0.93627		0.667551	-1.56312		0.667551	-0.81793
	0.600517	-0.31416		0.600517	-0.52939		0.600517	-0.95244		0.600517	-0.44516
	0.598042	-0.42552		0.598042	-1.41034		0.598042	-1.65533		0.598042	-1.20085
	0.545454	-0.71548		0.545454	-1.39444		0.545454	-1.46828		0.545454	-1.28407
	0.508425	-0.79023		0.508425	-1.45181		0.508425	-1.70876		0.508425	-1.14565
	0.497119	-0.61176		0.497119	-1.25131		0.497119	-1.36136		0.497119	-1.16653
	0.484121	-0.31007		0.484121	-0.94588		0.484121	-1.05905		0.484121	-0.81204
	0.482973	-0.13899		0.482973	-0.2653		0.482973	-0.62273		0.482973	-0.20338
	0.370447	-0.59311		0.370447	-0.76389		0.370447	-0.97665		0.370447	-0.87076
	0.366654	-0.3837		0.366654	-1.16592		0.366654	-1.39039		0.366654	-0.8153
	0.333512	-0.66063		0.333512	-0.94531		0.333512	-1.07984		0.333512	-0.92289
	0.324041	-0.98198		0.324041	-1.75612		0.324041	-1.84567		0.324041	-1.77529
	0.2852	-0.41342		0.2852	-0.79976		0.2852	-0.83535		0.2852	-0.60856
	0.249011	-0.44278		0.249011	-0.89443		0.249011	-1.18318		0.249011	-0.75453
	0.230516	-0.34546		0.230516	-0.34667		0.230516	-0.6649		0.230516	-0.31498
	0.228618	-0.62501		0.228618	-1.08269		0.228618	-1.45122		0.228618	-0.94924
	0.178467	-0.3622		0.178467	-0.78418		0.178467	-0.85063		0.178467	-0.34465
	0.170705	-0.60225		0.170705	-1.08812		0.170705	-1.21911		0.170705	-1.15615
	0.169247	-0.20753		0.169247	-0.86264		0.169247	-0.98569		0.169247	-0.37837
	0.167041	-0.3983		0.167041	-0.54195		0.167041	-1.15751		0.167041	-0.43255
	0.141855	-1.13486		0.141855	-2.22483		0.141855	-2.26958		0.141855	-2.2202
	0.131584	0.559874		0.131584	0.009132		0.131584	-0.44754		0.131584	-0.2453
	0.130864	-1.1689		0.130864	-1.46427		0.130864	-1.80845		0.130864	-1.59795
	0.114116	-0.43339		0.114116	-0.67957		0.114116	-1.00842		0.114116	-0.82406
	0.08232	-0.85391		0.08232	-1.39227		0.08232	-1.4052		0.08232	-1.3663
	0.061069	-1.30953		0.061069	-1.6072		0.061069	-2.0169		0.061069	-1.49877
	0.051123	-0.7703		0.051123	-1.23745		0.051123	-1.8697		0.051123	-1.09557
	-0.04455	-0.74229		-0.04455	-1.02865		-0.04455	-1.56103		-0.04455	-1.1687
	-0.04713	-0.3561		-0.04713	-0.80337		-0.04713	-0.91011		-0.04713	-0.85676
	-0.05552	-0.94166		-0.05552	-1.47451		-0.05552	-2.12514		-0.05552	-1.55776
	-0.08444	-0.82357		-0.08444	-1.18379		-0.08444	-1.19893		-0.08444	-1.10569
	-0.08543	-0.49544		-0.08543	-0.7964		-0.08543	-1.34713		-0.08543	-0.83469
	-0.11474	-0.70806		-0.11474	-1.86829		-0.11474	-2.29195		-0.11474	-1.71256
	-0.12351	-0.6201		-0.12351	-0.846		-0.12351	-1.48975		-0.12351	-0.88572
	-0.14038	-0.14798		-0.14038	-0.36999		-0.14038	-0.57591		-0.14038	-0.33917
	-0.15612	-0.54872		-0.15612	-1.1056		-0.15612	-1.68441		-0.15612	-1.27332
	-0.16576	-0.28245		-0.16576	-0.61396		-0.16576	-0.94188		-0.16576	-0.61567
	-0.17475	-0.79767		-0.17475	-1.1201		-0.17475	-1.58578		-0.17475	-1.1587
	-0.17605	-0.52869		-0.17605	-0.8038		-0.17605	-1.10258		-0.17605	-0.76627
	-0.18461	-0.841		-0.18461	-1.56108		-0.18461	-1.89453		-0.18461	-1.45641
	-0.19376	-1.15027		-0.19376	-1.46651		-0.19376	-1.82157		-0.19376	-1.30602
	-0.21161	-1.01046		-0.21161	-1.52738		-0.21161	-1.88042		-0.21161	-1.62962
	-0.22603	-1.01335		-0.22603	-1.6608		-0.22603	-1.80342		-0.22603	-1.33911
	-0.25614	-0.4298		-0.25614	-0.86048		-0.25614	-0.94607		-0.25614	-0.80598
	-0.25878	-0.50462		-0.25878	-0.97982		-0.25878	-1.34851		-0.25878	-1.01814
	-0.27484	-0.88812		-0.27484	-1.4926		-0.27484	-1.77549		-0.27484	-1.38733
	-0.3056	-0.84076		-0.3056	-1.06286		-0.3056	-1.53761		-0.3056	-0.95215
	-0.34164	-0.51443		-0.34164	-0.88399		-0.34164	-1.32349		-0.34164	-0.95038
	-0.47775	-0.43585		-0.47775	-0.89205		-0.47775	-1.16461		-0.47775	-0.84324
	-0.48449	-0.93993		-0.48449	-1.34405		-0.48449	-1.36422		-0.48449	-1.48139
	-0.48687	-0.85394		-0.48687	-1.07962		-0.48687	-1.65067		-0.48687	-1.03336
	-0.56206	-0.99512		-0.56206	-1.15324		-0.56206	-1.2557		-0.56206	-1.119
	-0.56375	-0.80972		-0.56375	-1.47208		-0.56375	-2.0218		-0.56375	-1.49326
	-0.67386	-1.05382		-0.67386	-1.59252		-0.67386	-2.03898		-0.67386	-1.76237
	-0.73068	-0.61372		-0.73068	-0.93368		-0.73068	-1.19545		-0.73068	-1.01897
	-0.77336	-0.68838		-0.77336	-1.45507		-0.77336	-2.12317		-0.77336	-1.35
	-0.88579	-0.51402		-0.88579	-1.33643		-0.88579	-1.5886		-0.88579	-1.24785
	-1.31905	0.376123		-1.31905	-0.29441		-1.31905	-0.32723		-1.31905	-0.15506
	-1.32669	-0.46018		-1.32669	-1.0205		-1.32669	-1.34751		-1.32669	-1.13968
	-1.3309	-0.8558		-1.3309	-1.44472		-1.3309	-1.62329		-1.3309	-1.62443
	-1.38084	-0.56811		-1.38084	-1.48965		-1.38084	-1.58458		-1.38084	-1.48144
	-1.90751	-0.24136		-1.90751	-0.7922		-1.90751	-1.18886		-1.90751	-0.78706
	0.591564	-0.19464		0.591564	-0.61188		0.591564	-1.3409		0.591564	-0.94941
	0.957789	0.029914		0.957789	-0.60075		0.957789	-1.19965		0.957789	-0.82229
	0.778664	0.062811		0.778664	-0.84774		0.778664	-1.24016		0.778664	-0.9096
	2.17353	-0.18132		2.17353	-1.86905		2.17353	-2.06182		2.17353	-2.09958
	1.49846	-0.11528		1.49846	-1.06063		1.49846	-1.48703		1.49846	-1.3017
	0.323558	0.012793		0.323558	-0.75058		0.323558	-1.21358		0.323558	-0.88171
	0.55137	-0.14775		0.55137	-0.92781		0.55137	-1.26646		0.55137	-1.09562
	0.916834	-0.43995		0.916834	-0.89644		0.916834	-1.13359		0.916834	-0.92927
	1.4059	-0.20125		1.4059	-0.49377		1.4059	-0.70366		1.4059	-0.46471
	1.989	-1.02889		1.989	-1.43827		1.989	-2.35935		1.989	-1.71642
	0.375259	-0.06589		0.375259	-0.82517		0.375259	-1.12257		0.375259	-0.97873
	0.305653	-0.03939		0.305653	-0.964		0.305653	-1.31913		0.305653	-1.01692
	2.35181	-0.15108		2.35181	-0.87642		2.35181	-1.5737		2.35181	-1.27874
	1.34637	-0.43701		1.34637	-1.2481		1.34637	-1.50882		1.34637	-1.35505
	0.808773	-0.53461		0.808773	-2.20516		0.808773	-2.97555		0.808773	-2.63845
	0.330286	-0.06602		0.330286	-0.5027		0.330286	-0.97636		0.330286	-0.6307
	0.34228	0.221772		0.34228	-0.51027		0.34228	-1.0606		0.34228	-0.7574
	1.02699	-0.1366		1.02699	-0.75398		1.02699	-1.31107		1.02699	-0.84199
	0.602683	0.686425		0.602683	0.043641		0.602683	-0.79515		0.602683	-0.16772
	0.222691	-0.66764		0.222691	-1.27688		0.222691	-1.42693		0.222691	-1.28076
	0.043309	-0.45462		0.043309	-1.15344		0.043309	-1.39635		0.043309	-1.08186
	1.35216	-0.36106		1.35216	-1.31035		1.35216	-1.5139		1.35216	-1.26147
	1.0226	-0.40271		1.0226	-1.39179		1.0226	-1.45854		1.0226	-1.39959
	0.766949	-0.11192		0.766949	-0.77358		0.766949	-1.14657		0.766949	-0.80904
	0.743965	-0.04325		0.743965	-0.71716		0.743965	-0.96964		0.743965	-0.71811
	0.205203	0.123843		0.205203	-0.63734		0.205203	-1.02588		0.205203	-0.83389
	-0.27573	-0.47038		-0.27573	-1.13207		-0.27573	-1.35635		-0.27573	-1.18121
	0.612119	-0.61735		0.612119	-1.63859		0.612119	-1.73211		0.612119	-1.68635
	1.55992	-0.33849		1.55992	-1.42764		1.55992	-1.65741		1.55992	-1.5212
	1.03868	-0.19409		1.03868	-0.95163		1.03868	-1.18604		1.03868	-0.97812
	0.739631	-0.74749		0.739631	-1.14517		0.739631	-1.32297		0.739631	-1.22012
	0.801121	-0.36694		0.801121	-1.04847		0.801121	-1.3442		0.801121	-1.06459
	0.835515	0.075464		0.835515	-0.45438		0.835515	-0.90612		0.835515	-0.54248
	0.957118	-0.06804		0.957118	-0.66125		0.957118	-1.07473		0.957118	-0.79072
	0.983901	0.0881		0.983901	-0.44671		0.983901	-0.96566		0.983901	-0.60266
	0.727524	-0.63466		0.727524	-1.4782		0.727524	-1.66591		0.727524	-1.53105
	0.657859	-0.44317		0.657859	-1.29013		0.657859	-1.65352		0.657859	-1.28583
	1.51783	0.18929		1.51783	-0.6463		1.51783	-0.75245		1.51783	-0.54385
	0.554845	-0.40409		0.554845	-0.93116		0.554845	-1.33175		0.554845	-1.04069
	0.87223	-0.23974		0.87223	-0.751		0.87223	-1.05808		0.87223	-0.74505
	0.425093	-0.3133		0.425093	-1.01949		0.425093	-1.21499		0.425093	-0.86369
	0.77755	0.059602		0.77755	-0.44923		0.77755	-1.04452		0.77755	-0.52001
	0.97898	0.016679		0.97898	-0.75343		0.97898	-1.14008		0.97898	-0.63501
	1.13017	-0.11211		1.13017	-0.61084		1.13017	-1.10072		1.13017	-0.76765
	0.996687	-0.01207		0.996687	-0.40439		0.996687	-0.9514		0.996687	-0.47355
	1.06172	-0.2889		1.06172	-1.0409		1.06172	-1.40235		1.06172	-0.98571
	1.00557	-0.18343		1.00557	-0.92641		1.00557	-1.22123		1.00557	-0.82987
	0.853805	-0.41914		0.853805	-1.00775		0.853805	-1.37443		0.853805	-1.01018
	1.41933	-0.07104		1.41933	-0.51024		1.41933	-1.10903		1.41933	-0.73048
	1.64482	0.090576		1.64482	-0.45741		1.64482	-1.17403		1.64482	-0.59307
	0.882258	-0.49696		0.882258	-1.11036		0.882258	-1.3136		0.882258	-1.06224
	0.277353	-0.56762		0.277353	-1.43054		0.277353	-1.7371		0.277353	-1.39905
	0.551712	-0.36211		0.551712	-1.22577		0.551712	-1.28969		0.551712	-1.13845
	1.86915	0.287808		1.86915	-0.42967		1.86915	-0.63678		1.86915	-0.40527
	0.160939	-0.10315		0.160939	-0.70028		0.160939	-0.93398		0.160939	-0.63508
	1.0849	0.250507		1.0849	-0.33868		1.0849	-0.58506		1.0849	-0.31409
	0.615717	-0.79886		0.615717	-1.62579		0.615717	-1.87635		0.615717	-1.45484
	0.135614	-0.18917		0.135614	-0.80953		0.135614	-1.32913		0.135614	-0.74982
	1.01421	-0.28278		1.01421	-1.02673		1.01421	-1.21689		1.01421	-1.0647
	3.13482	-0.21369		3.13482	-0.87827		3.13482	-1.45064		3.13482	-1.12018
	2.7944	-0.2955		2.7944	-1.19179		2.7944	-1.80263		2.7944	-1.55746
	-0.13004	-0.72905		-0.13004	-1.51757		-0.13004	-1.63622		-0.13004	-1.48161
	0.822639	-0.21296		0.822639	-0.98939		0.822639	-1.28586		0.822639	-0.93763
	1.48721	0.034874		1.48721	-0.5619		1.48721	-1.18243		1.48721	-0.70655
	0.219921	-0.53696		0.219921	-0.97785		0.219921	-1.25457		0.219921	-0.99409
	0.329419	0.086833		0.329419	-0.49471		0.329419	-0.85067		0.329419	-0.40237
	0.937177	-0.11074		0.937177	-0.78806		0.937177	-1.00352		0.937177	-0.76256
	2.38945	-0.50913		2.38945	-1.46128		2.38945	-1.52153		2.38945	-1.73604
	0.442087	-0.36503		0.442087	-0.90972		0.442087	-1.25997		0.442087	-0.96137
	1.57945	-0.52372		1.57945	-1.60254		1.57945	-1.85764		1.57945	-1.68103
	0.529716	0.115177		0.529716	-0.3324		0.529716	-0.77717		0.529716	-0.41516
	1.10171	-0.04001		1.10171	-1.11888		1.10171	-1.53419		1.10171	-1.37284
	2.27943	0.477895		2.27943	-0.3045		2.27943	-0.53988		2.27943	-0.26367
	1.58845	0.74335		1.58845	0.140463		1.58845	-0.09932		1.58845	0.193181
	1.16498	0.342587		1.16498	-0.13656		1.16498	-0.37245		1.16498	-0.13877
	2.53884	0.435149		0.7738	-1.13758		0.7738	-1.44091		0.7738	-1.17718
	0.7738	-0.33638		2.23748	-1.18325		2.23748	-1.54869		2.23748	-1.31562
	2.23748	-0.17904		0.514151	-1.02813		0.514151	-1.28117		0.514151	-1.06465
	0.514151	-0.30997		2.25167	-0.17595		2.25167	-0.50123		2.25167	-0.23752
	2.25167	0.49895		0.842341	-0.31137		0.842341	-0.6979		0.842341	-0.42174
	0.842341	0.045608		2.07448	-1.07099		2.07448	-1.43183		2.07448	-1.06372
	2.07448	-0.52174		1.44637	-0.86141		1.44637	-1.41885		1.44637	-0.94339
	1.44637	-0.34541		1.69378	-1.45461		1.69378	-1.77513		1.69378	-1.48561
	1.69378	-0.69585		2.35637	-0.23713		2.35637	-0.70159		2.35637	-0.39377
	2.35637	0.512089		1.31124	-1.39465		1.31124	-1.64565		1.31124	-1.40433
	1.31124	-0.32519		0.744782	-1.33277		0.744782	-1.66633		0.744782	-1.4344
	0.744782	-0.59912		3.2333	-0.66143		3.2333	-0.88665		3.2333	-0.54681

## Sheet: Fig3F
Figure 3F
			H-Score of IHC in MDS
		ONECUT3	Aurora B	INCENP	Borealin
		72.1	83.12	83.12	85
		35.58	80.99	78	100.7
		48	209.15	80.99	145
		38.83	67.98	209.15	268
		112	162	178	277
		87.85	176	187	270.9
		38.33	39.15	162	90.29
		21.33	12.4	67.98	109.3
		14.49	110	56	154
		55.15	62.86	39.15	50.5
		93.96	93.25	147	121
		68.164	68.68	12.4	71.46
		103	36.58	110	126.9
		64.6	73.7	62.86	170
		187.29	107	150	137
		112	174.4	93.25	178
		83.51	143	68.68	46.05
		4.98	72.5	36.58	65
		19.24	19.29	57	206
		118	127	137	138
		29	59.62	73.7	69.3
		24.76	47.94	107	20.45
		80.6	86.49	174.4	180.4
		83.07	126	143	197
		1.09	66.69	72.5	38.67
		10.34	69.71	49	31
		15.63	68.7	59.62	76
		69.49	179	127	137
		6.45	35.24	86.49	52
		79.57	126	47.94	61
			H-Score of IHC in Volunteer
		33.5	61.68	144.4	160
		27.4	84.6	16	84.2
		31.3	79.6	44.3	81.9
		27.2	85	5.2	73.2
		17.2	45.14	15.4	122.3
		9.7	46.62	41.16	88.89
		8.7	112.86	2.97	72.85
		11.8	78.19	9.72	51.72
		35.3	65.528	16.38	46.49
		9.7	80.73	161	55.57
		15.7	99.122	0.7	54.39

## Sheet: Fig3G
Figure 3G
		The correlation of the abundance in IHC
		ONECUT3	Aurora B	INCENP	Borealin
	ONECUT3	1	0.52	0.464	0.3889
	Aurora B		1	0.7754	0.3942
	INCENP			1	0.2754
	Borealin				1

[truncated: 37 more sheets: Fig4A, Fig4E, Fig4F, Fig4H, Fig 5B, Fig 5D, Fig 5C, Fig 5F, FigS1B, FigS2D, FigS2E, FigS2F, FigS2G, FigS3A, Fig5E, FigS3G, FigS3H, FigS4A, FigS4C, FigS5B …]
